# Supplementary material for: Sequence signatures within the genome of SARS-CoV-2 can be used to predict host source
Source: Microbiol Spectr. 2024 Mar 4;12(4):e03584-23. doi: 10.1128/spectrum.03584-23 (PMC10986507; doi:10.1128/spectrum.03584-23)
Supplement: Supplemental file 1 — Supplemental Tables S1 - S23. [file spectrum.03584-23-s0001.xlsx]

## Sheet: Table S1 - 20C Spectrum
Table S1 - Clade 20C Spectrum
A	B	Mean A	StdDev A	Mean B	Std B	P(A>B)	P(A==B)	P(A<B)
LANDMark (No Oracle)	LANDMark (Oracle)	0.755709	0.0636918	0.745246	0.0611979	0.00494571	0.994926	0.000128084
LANDMark (No Oracle)	Extra Trees	0.755709	0.0636918	0.773258	0.0553298	0.00188486	0.929919	0.0681963
LANDMark (No Oracle)	Logistic Regression	0.755709	0.0636918	0.620868	0.039889	0.959455	0.040259	0.000286005
LANDMark (No Oracle)	K-Nearest Neighbors	0.755709	0.0636918	0.75871	0.0603228	0.0904655	0.79273	0.116805
LANDMark (No Oracle)	Linear SVC	0.755709	0.0636918	0.617982	0.0340356	0.983373	0.0165956	3.16915e-05
LANDMark (Oracle)	Extra Trees	0.745246	0.0611979	0.773258	0.0553298	0.000120003	0.881759	0.118121
LANDMark (Oracle)	Logistic Regression	0.745246	0.0611979	0.620868	0.039889	0.950063	0.0496821	0.000255117
LANDMark (Oracle)	K-Nearest Neighbors	0.745246	0.0611979	0.75871	0.0603228	0.0348859	0.822432	0.142683
LANDMark (Oracle)	Linear SVC	0.745246	0.0611979	0.617982	0.0340356	0.973269	0.0266813	4.92999e-05
Extra Trees	Logistic Regression	0.773258	0.0553298	0.620868	0.039889	0.9912	0.00878094	1.88134e-05
Extra Trees	K-Nearest Neighbors	0.773258	0.0553298	0.75871	0.0603228	0.134778	0.839905	0.0253168
Extra Trees	Linear SVC	0.773258	0.0553298	0.617982	0.0340356	0.997206	0.00279222	1.99703e-06
Logistic Regression	K-Nearest Neighbors	0.620868	0.039889	0.75871	0.0603228	2.27713e-05	0.0145178	0.985459
Logistic Regression	Linear SVC	0.620868	0.039889	0.617982	0.0340356	0.0312626	0.949607	0.0191307
K-Nearest Neighbors	Linear SVC	0.75871	0.0603228	0.617982	0.0340356	0.988709	0.0112758	1.51967e-05

## Sheet: Table S2 - 20C Mutation
Table S2 - Clade 20C Mutation Information
A	B	Mean A	StdDev A	Mean B	StdDev B	P(A>B)	P(A==B)	P(A<B)
LANDMark (No Oracle)	LANDMark (Oracle)	0.962749	0.0348065	0.964907	0.0351895	0.00270698	0.992378	0.00491518
LANDMark (No Oracle)	Extra Trees	0.962749	0.0348065	0.968176	0.0368458	0.00588176	0.974986	0.0191322
LANDMark (No Oracle)	Logistic Regression	0.962749	0.0348065	0.972137	0.0354123	0.0019451	0.978598	0.0194568
LANDMark (No Oracle)	K-Nearest Neighbors	0.962749	0.0348065	0.875157	0.0511437	0.962205	0.0377949	2.48019e-07
LANDMark (No Oracle)	Linear SVC	0.962749	0.0348065	0.973192	0.0302607	0.000223004	0.99294	0.00683744
LANDMark (Oracle)	Extra Trees	0.964907	0.0351895	0.968176	0.0368458	0.00104435	0.996037	0.00291846
LANDMark (Oracle)	Logistic Regression	0.964907	0.0351895	0.972137	0.0354123	0.00111512	0.990249	0.00863581
LANDMark (Oracle)	K-Nearest Neighbors	0.964907	0.0351895	0.875157	0.0511437	0.948053	0.0519453	1.95951e-06
LANDMark (Oracle)	Linear SVC	0.964907	0.0351895	0.973192	0.0302607	1.682e-05	0.99933	0.000653351
Extra Trees	Logistic Regression	0.968176	0.0368458	0.972137	0.0354123	0.00405581	0.985273	0.0106712
Extra Trees	K-Nearest Neighbors	0.968176	0.0368458	0.875157	0.0511437	0.969414	0.0305859	4.69191e-07
Extra Trees	Linear SVC	0.968176	0.0368458	0.973192	0.0302607	0.00344467	0.984748	0.0118069
Logistic Regression	K-Nearest Neighbors	0.972137	0.0354123	0.875157	0.0511437	0.952082	0.0479109	7.14138e-06
Logistic Regression	Linear SVC	0.972137	0.0354123	0.973192	0.0302607	0.000344046	0.999141	0.000515376
K-Nearest Neighbors	Linear SVC	0.875157	0.0511437	0.973192	0.0302607	5.1724e-07	0.0229304	0.977069

## Sheet: Table S3 - Clade 20C - Comb
Table S3 - Clade 20C Combined
A	B	Mean A	StdDev A	Mean B	Std B	P(A>B)	P(A==B)	P(A<B)
LANDMark (No Oracle)	LANDMark (Oracle)	0.971365	0.0318251	0.962942	0.0371562	0.0149312	0.983346	0.00172293
LANDMark (No Oracle)	Extra Trees	0.971365	0.0318251	0.969472	0.0336549	0.0113691	0.981223	0.00740764
LANDMark (No Oracle)	Logistic Regression	0.971365	0.0318251	0.962915	0.0310363	0.00210324	0.997812	8.43627e-05
LANDMark (No Oracle)	K-Nearest Neighbors	0.971365	0.0318251	0.867478	0.0576506	0.970451	0.0295452	3.96539e-06
LANDMark (No Oracle)	Linear SVC	0.971365	0.0318251	0.966215	0.0416396	0.00718932	0.991089	0.00172153
LANDMark (Oracle)	Extra Trees	0.962942	0.0371562	0.969472	0.0336549	6.60961e-05	0.999	0.000933526
LANDMark (Oracle)	Logistic Regression	0.962942	0.0371562	0.962915	0.0310363	0.000539348	0.998927	0.000533942
LANDMark (Oracle)	K-Nearest Neighbors	0.962942	0.0371562	0.867478	0.0576506	0.954696	0.0452995	4.14146e-06
LANDMark (Oracle)	Linear SVC	0.962942	0.0371562	0.966215	0.0416396	0.00473316	0.984855	0.0104123
Extra Trees	Logistic Regression	0.969472	0.0336549	0.962915	0.0310363	0.00410038	0.995408	0.000491759
Extra Trees	K-Nearest Neighbors	0.969472	0.0336549	0.867478	0.0576506	0.975475	0.0245236	1.46772e-06
Extra Trees	Linear SVC	0.969472	0.0336549	0.966215	0.0416396	0.0229143	0.964826	0.0122595
Logistic Regression	K-Nearest Neighbors	0.962915	0.0310363	0.867478	0.0576506	0.960169	0.0398286	2.41587e-06
Logistic Regression	Linear SVC	0.962915	0.0310363	0.966215	0.0416396	0.00426813	0.986123	0.00960883
K-Nearest Neighbors	Linear SVC	0.867478	0.0576506	0.966215	0.0416396	5.07615e-06	0.0404845	0.95951

## Sheet: Table S4 - Clade 21J Spectrum
Table S4 - Clade 21J Spectrum
A	B	Mean A	StdDev A	Mean B	Std B	P(A>B)	P(A==B)	P(A<B)
LANDMark (No Oracle)	LANDMark (Oracle)	0.777086	0.0613347	0.779104	0.0561683	0.000108388	0.999637	0.000255089
LANDMark (No Oracle)	Extra Trees	0.777086	0.0613347	0.776637	0.0596807	0.000273492	0.999499	0.000227846
LANDMark (No Oracle)	Logistic Regression	0.777086	0.0613347	0.774029	0.0565808	0.0195472	0.969871	0.0105813
LANDMark (No Oracle)	K-Nearest Neighbors	0.777086	0.0613347	0.745473	0.0593843	0.269028	0.725686	0.00528551
LANDMark (No Oracle)	Linear SVC	0.777086	0.0613347	0.769912	0.0543425	0.0309286	0.961483	0.00758875
LANDMark (Oracle)	Extra Trees	0.779104	0.0561683	0.776637	0.0596807	0.00248123	0.996382	0.00113684
LANDMark (Oracle)	Logistic Regression	0.779104	0.0561683	0.774029	0.0565808	0.0267432	0.963201	0.0100555
LANDMark (Oracle)	K-Nearest Neighbors	0.779104	0.0561683	0.745473	0.0593843	0.281719	0.715128	0.0031526
LANDMark (Oracle)	Linear SVC	0.779104	0.0561683	0.769912	0.0543425	0.0355028	0.958797	0.00569988
Extra Trees	Logistic Regression	0.776637	0.0596807	0.774029	0.0565808	0.018559	0.970461	0.0109797
Extra Trees	K-Nearest Neighbors	0.776637	0.0596807	0.745473	0.0593843	0.260626	0.734469	0.00490563
Extra Trees	Linear SVC	0.776637	0.0596807	0.769912	0.0543425	0.0417823	0.945037	0.0131807
Logistic Regression	K-Nearest Neighbors	0.774029	0.0565808	0.745473	0.0593843	0.203611	0.793889	0.00249992
Logistic Regression	Linear SVC	0.774029	0.0565808	0.769912	0.0543425	0.00010873	0.999876	1.4972e-05
K-Nearest Neighbors	Linear SVC	0.745473	0.0593843	0.769912	0.0543425	0.0025481	0.847266	0.150186

## Sheet: Table S5 - Clade 21J Mutation
Table S5 - Clade 21J Mutation
A	B	Mean A	StdDev A	Mean B	Std B	P(A>B)	P(A==B)	P(A<B)
LANDMark (No Oracle)	LANDMark (Oracle)	0.895324	0.0452528	0.892073	0.0438025	2.01619e-07	1	2.23628e-08
LANDMark (No Oracle)	Extra Trees	0.895324	0.0452528	0.89618	0.0418006	3.20139e-06	0.999992	5.18589e-06
LANDMark (No Oracle)	Logistic Regression	0.895324	0.0452528	0.885957	0.0446574	0.00423963	0.995597	0.000162922
LANDMark (No Oracle)	K-Nearest Neighbors	0.895324	0.0452528	0.764341	0.0488903	0.999739	0.000261422	2.06427e-09
LANDMark (No Oracle)	Linear SVC	0.895324	0.0452528	0.881741	0.0417859	0.0250501	0.974234	0.000715771
LANDMark (Oracle)	Extra Trees	0.892073	0.0438025	0.89618	0.0418006	3.54362e-06	0.999965	3.13654e-05
LANDMark (Oracle)	Logistic Regression	0.892073	0.0438025	0.885957	0.0446574	0.00172272	0.998097	0.000180605
LANDMark (Oracle)	K-Nearest Neighbors	0.892073	0.0438025	0.764341	0.0488903	0.999854	0.000145552	4.60779e-10
LANDMark (Oracle)	Linear SVC	0.892073	0.0438025	0.881741	0.0417859	0.00835428	0.991317	0.000328542
Extra Trees	Logistic Regression	0.89618	0.0418006	0.885957	0.0446574	0.00926667	0.990324	0.00040951
Extra Trees	K-Nearest Neighbors	0.89618	0.0418006	0.764341	0.0488903	0.999812	0.000188107	1.2629e-09
Extra Trees	Linear SVC	0.89618	0.0418006	0.881741	0.0417859	0.0231608	0.976411	0.000428134
Logistic Regression	K-Nearest Neighbors	0.885957	0.0446574	0.764341	0.0488903	0.999389	0.000611368	2.90993e-09
Logistic Regression	Linear SVC	0.885957	0.0446574	0.881741	0.0417859	0.00438985	0.994366	0.00124377
K-Nearest Neighbors	Linear SVC	0.764341	0.0488903	0.881741	0.0417859	5.32534e-08	0.00307916	0.996921

## Sheet: Table S6 - Clade 21J Combined
Table S6 - Clade 21J Combined
A	B	Mean A	StdDev A	Mean B	Std B	P(A>B)	P(A==B)	P(A<B)
LANDMark (No Oracle)	LANDMark (Oracle)	0.907633	0.0391714	0.906341	0.0408117	2.12347e-06	0.999997	9.84244e-07
LANDMark (No Oracle)	Extra Trees	0.907633	0.0391714	0.912933	0.0349979	1.25553e-06	0.999975	2.35632e-05
LANDMark (No Oracle)	Logistic Regression	0.907633	0.0391714	0.889616	0.0439602	0.0470649	0.952385	0.00055053
LANDMark (No Oracle)	K-Nearest Neighbors	0.907633	0.0391714	0.771255	0.0381243	0.99988	0.00012043	1.00047e-09
LANDMark (No Oracle)	Linear SVC	0.907633	0.0391714	0.883898	0.0472939	0.073098	0.92675	0.000152396
LANDMark (Oracle)	Extra Trees	0.906341	0.0408117	0.912933	0.0349979	6.91948e-06	0.999822	0.000171489
LANDMark (Oracle)	Logistic Regression	0.906341	0.0408117	0.889616	0.0439602	0.0456261	0.953515	0.000859183
LANDMark (Oracle)	K-Nearest Neighbors	0.906341	0.0408117	0.771255	0.0381243	0.999887	0.000113222	7.70299e-10
LANDMark (Oracle)	Linear SVC	0.906341	0.0408117	0.883898	0.0472939	0.0821598	0.917372	0.000468668
Extra Trees	Logistic Regression	0.912933	0.0349979	0.889616	0.0439602	0.0635149	0.936375	0.000110252
Extra Trees	K-Nearest Neighbors	0.912933	0.0349979	0.771255	0.0381243	0.99999	9.60458e-06	3.12481e-11
Extra Trees	Linear SVC	0.912933	0.0349979	0.883898	0.0472939	0.13181	0.868072	0.000118411
Logistic Regression	K-Nearest Neighbors	0.889616	0.0439602	0.771255	0.0381243	0.995582	0.00441781	1.47261e-07
Logistic Regression	Linear SVC	0.889616	0.0439602	0.883898	0.0472939	0.00166471	0.998131	0.000204347
K-Nearest Neighbors	Linear SVC	0.771255	0.0381243	0.883898	0.0472939	8.59787e-07	0.0117619	0.988237

## Sheet: Table S7 - All Clades Spectrum
Table S7 - All Clades Spectrum
A	B	Mean A	StdDev A	Mean B	Std B	P(A>B)	P(A==B)	P(A<B)
LANDMark (No Oracle)	LANDMark (Oracle)	0.915706	0.0192534	0.918306	0.0191155	2.57e-09	1	1.7e-08
LANDMark (No Oracle)	Extra Trees	0.915706	0.0192534	0.92009	0.0171468	2.06e-07	0.999997	3.02e-06
LANDMark (No Oracle)	Logistic Regression	0.915706	0.0192534	0.733374	0.0346239	1	1.89e-08	2.8e-13
LANDMark (No Oracle)	K-Nearest Neighbors	0.915706	0.0192534	0.891059	0.0157167	0.00734383	0.992656	2.8e-08
LANDMark (No Oracle)	Linear SVC	0.915706	0.0192534	0.737977	0.0378249	1	6.21e-08	8.78e-13
LANDMark (Oracle)	Extra Trees	0.918306	0.0191155	0.92009	0.0171468	7.09e-08	1	2.31e-07
LANDMark (Oracle)	Logistic Regression	0.918306	0.0191155	0.733374	0.0346239	1	2.94e-08	5.74e-13
LANDMark (Oracle)	K-Nearest Neighbors	0.918306	0.0191155	0.891059	0.0157167	0.0144049	0.985595	1.99e-08
LANDMark (Oracle)	Linear SVC	0.918306	0.0191155	0.737977	0.0378249	1	1.24e-07	2.51e-12
Extra Trees	Logistic Regression	0.92009	0.0171468	0.733374	0.0346239	1	2.45e-07	9.15e-12
Extra Trees	K-Nearest Neighbors	0.92009	0.0171468	0.891059	0.0157167	0.00624469	0.993755	1.74e-10
Extra Trees	Linear SVC	0.92009	0.0171468	0.737977	0.0378249	1	4.63e-07	1.55e-11
Logistic Regression	K-Nearest Neighbors	0.733374	0.0346239	0.891059	0.0157167	3.03e-11	3.08e-06	0.999997
Logistic Regression	Linear SVC	0.733374	0.0346239	0.737977	0.0378249	2.38e-05	0.999778	0.000198248
K-Nearest Neighbors	Linear SVC	0.891059	0.0157167	0.737977	0.0378249	0.999991	9.36e-06	9.9e-11

## Sheet: Table S8 - All Clades Mutation
Table S8 - All Clades Mutation
A	B	Mean A	StdDev A	Mean B	Std B	P(A>B)	P(A==B)	P(A<B)
LANDMark (No Oracle)	LANDMark (Oracle)	0.985058	0.00472556	0.98264	0.00695709	7.78434e-16	1	1.11022e-16
LANDMark (No Oracle)	Extra Trees	0.985058	0.00472556	0.981734	0.00582985	2.32513e-17	1	0
LANDMark (No Oracle)	Logistic Regression	0.985058	0.00472556	0.984107	0.00496998	1.44158e-19	1	0
LANDMark (No Oracle)	K-Nearest Neighbors	0.985058	0.00472556	0.950364	0.0176713	0.056714	0.943286	1.52633e-09
LANDMark (No Oracle)	Linear SVC	0.985058	0.00472556	0.984875	0.00502654	6.95296e-17	1	0
LANDMark (Oracle)	Extra Trees	0.98264	0.00695709	0.981734	0.00582985	1.49212e-12	1	6.93223e-13
LANDMark (Oracle)	Logistic Regression	0.98264	0.00695709	0.984107	0.00496998	1.08873e-15	1	3.9968e-15
LANDMark (Oracle)	K-Nearest Neighbors	0.98264	0.00695709	0.950364	0.0176713	0.0351006	0.964899	2.82338e-09
LANDMark (Oracle)	Linear SVC	0.98264	0.00695709	0.984875	0.00502654	3.04929e-14	1	2.12608e-13
Extra Trees	Logistic Regression	0.981734	0.00582985	0.984107	0.00496998	7.22831e-16	1	5.9952e-15
Extra Trees	K-Nearest Neighbors	0.981734	0.00582985	0.950364	0.0176713	0.026702	0.973298	2.40095e-09
Extra Trees	Linear SVC	0.981734	0.00582985	0.984875	0.00502654	1.8221e-17	1	3.33067e-16
Logistic Regression	K-Nearest Neighbors	0.984107	0.00496998	0.950364	0.0176713	0.0432005	0.9568	1.19318e-09
Logistic Regression	Linear SVC	0.984107	0.00496998	0.984875	0.00502654	5.31694e-18	1	0
K-Nearest Neighbors	Linear SVC	0.950364	0.0176713	0.984875	0.00502654	1.34505e-09	0.946778	0.0532223

## Sheet: Table S9 - All Clades Combined
Table S9 - All Clades Combined
A	B	Mean A	StdDev A	Mean B	Std B	P(A>B)	P(A==B)	P(A<B)
LANDMark (No Oracle)	LANDMark (Oracle)	0.984808	0.00629538	0.984822	0.00417245	2.2557e-15	1	2.22045e-15
LANDMark (No Oracle)	Extra Trees	0.984808	0.00629538	0.982022	0.00504309	1.1585e-13	1	1.0103e-14
LANDMark (No Oracle)	Logistic Regression	0.984808	0.00629538	0.985877	0.00507605	4.01323e-15	1	1.03251e-14
LANDMark (No Oracle)	K-Nearest Neighbors	0.984808	0.00629538	0.95144	0.0139642	0.0177788	0.982221	2.73936e-11
LANDMark (No Oracle)	Linear SVC	0.984808	0.00629538	0.984254	0.00555763	6.49367e-14	1	4.00791e-14
LANDMark (Oracle)	Extra Trees	0.984822	0.00417245	0.982022	0.00504309	9.93848e-19	1	0
LANDMark (Oracle)	Logistic Regression	0.984822	0.00417245	0.985877	0.00507605	6.57586e-19	1	0
LANDMark (Oracle)	K-Nearest Neighbors	0.984822	0.00417245	0.95144	0.0139642	0.0177072	0.982293	2.6396e-11
LANDMark (Oracle)	Linear SVC	0.984822	0.00417245	0.984254	0.00555763	6.75624e-15	1	4.10783e-15
Extra Trees	Logistic Regression	0.982022	0.00504309	0.985877	0.00507605	2.19549e-17	1	6.66134e-16
Extra Trees	K-Nearest Neighbors	0.982022	0.00504309	0.95144	0.0139642	0.00963158	0.990368	1.10951e-10
Extra Trees	Linear SVC	0.982022	0.00504309	0.984254	0.00555763	3.12206e-15	1	2.24265e-14
Logistic Regression	K-Nearest Neighbors	0.985877	0.00507605	0.95144	0.0139642	0.0384395	0.961561	2.32096e-10
Logistic Regression	Linear SVC	0.985877	0.00507605	0.984254	0.00555763	1.08784e-15	1	2.22045e-16
K-Nearest Neighbors	Linear SVC	0.95144	0.0139642	0.984254	0.00555763	1.1114e-10	0.97954	0.0204603

## Sheet: Table S10 - Triglav Perf
Table S10: Classifier generalization performance when using Triglav selected and rejected features for each dataset
Dataset	Metric	Model A	Model B	Mean A (Selected)	Standard Deviation A (Selected)	Mean B (Rejected)	Standard Deviation B (Rejected)	P (S > R)	P (S = R)	P (S < R)
20C	Balanced Accuracy	Logistic Regression	Logistic Regression	0.96123	0.0489048	0.594115	0.0888282	1	0	0
	F1 Score	Logistic Regression	Logistic Regression	0.952046	0.0331074	0.537767	0.0797748	1	0	0
21J	Balanced Accuracy	Logistic Regression	Logistic Regression	0.897701	0.042178	0.626651	0.0733779	1	0	0
	F1 Score	Logistic Regression	Logistic Regression	0.893432	0.0392773	0.624806	0.0953133	1	0	0
All Clades	Balanced Accuracy	Logistic Regression	Logistic Regression	0.991778	0.0059538	0.895721	0.0247473	1	0	0
	F1 Score	Logistic Regression	Logistic Regression	0.974619	0.00609702	0.681643	0.020999	1	0	0

[truncated: 13 more sheets: Table S11 - Selection and TG, Table S12 - SLAC ORF1a, Table S13 - SLAC ORF1b, Table S14 - SLAC Spike, Table S15 - SLAC ORF3a, Table S16 - SLAC ORF6, Table S17 - SLAC ORF7a, Table S18 - SLAC ORF7b, Table S19 - SLAC ORF8, Table S20 - SLAC ORF10, Table S21 - SLAC E, Table S22 - SLAC M, Table S23 - SLAC N]
