# Supplementary material for: Sequence signatures within the genome of SARS-CoV-2 can be used to predict host source
Source: Microbiol Spectr. 2024 Mar 4;12(4):e03584-23. doi: 10.1128/spectrum.03584-23 (PMC10986507; doi:10.1128/spectrum.03584-23)
Supplement: Supplemental file 3 — Nearest neighbor search results using the mutation spectrum. [file spectrum.03584-23-s0003.csv]

	Strain	Date	Region	Province	Host	Country	Sample Type	Clade	aaInsertions	aaSubstitutions	aaDeletions	ntSubstitutions	missing
0	hCoV-19/deer/Canada/ON-WTD-04581-2582/2021	2021-12-01	North America	Ontario	Odocoileus virginianus	Canada	Odocoileus virginianus (Canada)	20C	ORF1a:2037:MRAS	E:P71S,N:A119S,N:P168S,N:S206P,N:T391I,ORF1a:T265I,ORF1a:T708I,ORF1a:A1204V,ORF1a:A1283V,ORF1a:A1314V,ORF1a:N2038D,ORF1a:C2210F,ORF1a:S2255F,ORF1a:S2500F,ORF1a:L3116F,ORF1a:S3149F,ORF1a:K3353R,ORF1a:T3398I,ORF1a:L3829F,ORF1a:S3983F,ORF1a:L4111F,ORF1a:T4164I,ORF1a:T4174I,ORF1b:I192V,ORF1b:P314L,ORF1b:V364L,ORF1b:V1271L,ORF1b:M1693I,ORF1b:P1727S,ORF1b:D2142Y,ORF1b:L2560F,ORF1b:K2579R,ORF3a:Q57H,ORF…	S:V143-,S:Y144-	C241T,C1059T,C1282T,C1513T,C2388T,T2489C,C3037T,C3876T,C4113T,C4206T,C4540T,C5284T,G6894T,C7029T,C7093T,C7267T,C7303T,C7764T,C9073T,C9430T,C9532T,C9598T,C9611T,C9679T,C9711T,C9712T,C9724T,C9745T,C10183T,C10279T,A10323G,T10423C,C10458T,C11750T,C12073T,C12076T,C12213T,C12596T,C12756T,C12786T,G13459A,A14041G,C14322T,C14408T,G14557T,C15738T,G15921T,A16266G,C16329T,A17199G,G17278T,G18546T,C18646T,G198…
1	hCoV-19/deer/Canada/ON-WTD-04649-D3262/2021	2021-11-03	North America	Ontario	Odocoileus virginianus	Canada	Odocoileus virginianus (Canada)	20C		E:P71S,N:P168S,N:S206P,N:T391I,ORF1a:T265I,ORF1a:T708I,ORF1a:A1283V,ORF1a:A1314V,ORF1a:S2255F,ORF1a:S2500F,ORF1a:L3116F,ORF1a:S3149F,ORF1a:K3353R,ORF1a:L3829F,ORF1a:S3983F,ORF1a:L4111F,ORF1a:T4164I,ORF1a:T4174I,ORF1b:I192V,ORF1b:P314L,ORF1b:V364L,ORF1b:V1271L,ORF1b:M1693I,ORF1b:P1727S,ORF1b:D2142Y,ORF1b:K2579R,ORF3a:Q57H,ORF3a:L219V,ORF8:D35Y,ORF8:E106*,S:H49Y,S:T95I,S:Y145D,S:F486L,S:N501T,S:D61…	S:V143-,S:Y144-	C241T,C1059T,C1282T,C1513T,C2388T,T2489C,C3037T,C4113T,C4206T,C4540T,C5284T,C7029T,C7093T,C7267T,C7303T,C7764T,C9073T,C9430T,C9487T,C9532T,C9598T,C9611T,C9679T,C9711T,C9712T,C9724T,C9745T,C10183T,C10279T,A10323G,T10423C,C11750T,C12073T,C12076T,C12213T,C12596T,C12756T,C12786T,G13459A,A14041G,C14322T,C14408T,G14557T,C15738T,G15921T,A16266G,C16329T,A17199G,G17278T,G18546T,C18646T,G19891T,C20283T,A21…	820,898-943,953-966,5162-5171,5204-5209,6378-6429,6860-6917,7441-7450,7524-7645,9204-9205,10559-10579,10646,10673-10742,10749-10761,19266-19285,22310-22428,22637-22705,25144-25185,25291-25330,25868-25980
2	hCoV-19/deer/Canada/ON-WTD-04658-2372/2021	2021-12-01	North America	Ontario	Odocoileus virginianus	Canada	Odocoileus virginianus (Canada)	20C	ORF1a:2037:MRAS	E:P71S,N:P168S,N:S206P,N:T391I,ORF1a:T265I,ORF1a:T708I,ORF1a:A1283V,ORF1a:A1314V,ORF1a:N2038D,ORF1a:C2210F,ORF1a:S2255F,ORF1a:S2500F,ORF1a:L3116F,ORF1a:S3149F,ORF1a:K3353R,ORF1a:V3718F,ORF1a:S3983F,ORF1a:L4111F,ORF1a:T4164I,ORF1a:T4174I,ORF1a:S4286N,ORF1b:I192V,ORF1b:P314L,ORF1b:V364L,ORF1b:V1271L,ORF1b:T1453I,ORF1b:M1693I,ORF1b:P1727S,ORF1b:D2142Y,ORF1b:K2579R,ORF1b:K2660R,ORF3a:S40L,ORF3a:Q57H,…	S:V143-,S:Y144-	C241T,C304T,C673T,C1059T,C1282T,C1513T,C1555T,C2388T,T2489C,C3037T,C4113T,C4206T,C4540T,C5284T,C5497T,C6196T,G6894T,C7029T,C7093T,C7267T,A7705T,C7764T,C9073T,C9430T,C9532T,C9598T,C9611T,C9679T,C9711T,C9712T,C9724T,C9733T,C9745T,C10183T,C10279T,A10323G,T10423C,C11152T,G11417T,C12073T,C12076T,C12213T,C12596T,C12756T,C12786T,G13122A,G13459A,A14041G,C14322T,C14408T,G14557T,C15180T,C15738T,G15921T,A16…
3	hCoV-19/deer/Canada/ON-WTD-04645-24062/2021	2021-12-04	North America	Ontario	Odocoileus virginianus	Canada	Odocoileus virginianus (Canada)	20C		E:L19F,E:P71S,N:P168S,N:S206P,N:T391I,ORF1a:T265I,ORF1a:T708I,ORF1a:A1283V,ORF1a:A1314V,ORF1a:C2210F,ORF1a:S2255F,ORF1a:S2500F,ORF1a:L3116F,ORF1a:S3149F,ORF1a:K3353R,ORF1a:L3829F,ORF1a:S3983F,ORF1a:L4111F,ORF1a:T4164I,ORF1a:T4174I,ORF1b:I192V,ORF1b:P314L,ORF1b:V364L,ORF1b:V1271L,ORF1b:T1637I,ORF1b:M1693I,ORF1b:P1727S,ORF1b:D2142Y,ORF1b:K2579R,ORF3a:Q57H,ORF3a:L219V,ORF8:D35Y,ORF8:S43F,ORF8:E106*,…	S:V143-,S:Y144-	C241T,C1059T,C1282T,C1513T,C2388T,T2489C,C3037T,C4113T,C4206T,C4540T,C5284T,G6894T,C7029T,C7093T,C7267T,C7764T,C9073T,C9430T,C9532T,C9598T,C9611T,C9679T,C9711T,C9712T,C9724T,C9745T,C10183T,C10279T,A10323G,T10423C,C11750T,C12073T,C12076T,C12213T,C12596T,C12756T,C12786T,G13459A,A14041G,C14322T,C14408T,G14557T,C14931T,C15738T,G15921T,A16266G,C16329T,A17199G,G17278T,C18377T,G18546T,C18646T,G19891T,C2…
4	hCoV-19/USA/CO-CDC-ASC210024474/2021	2021-03-27	North America	Colorado	Human	USA	Human (USA)	20C		E:P71S,N:H145Y,N:S197L,ORF1a:R24C,ORF1a:T265I,ORF1a:V597I,ORF1a:K1470R,ORF1a:T2648I,ORF1a:L3930F,ORF1a:R3993L,ORF1a:T4083M,ORF1b:P314L,ORF1b:S1391L,ORF3a:Q57H,ORF3a:P267L,S:D614G,S:S939F		C241T,C335T,C1059T,G2054A,C3037T,A4674G,C8208T,C10615T,T11092C,C12053T,G12243T,C12513T,C14408T,T16425G,C17639T,T20748C,G22201T,C22388T,A23403G,C24378T,G25563T,C26192T,C26455T,C28706T,C28863T
5	hCoV-19/USA/AZ-TG703609/2020	2020-12-21	North America	Arizona	Human	USA	Human (USA)	20C		E:P71S,N:S197L,ORF1a:T265I,ORF1a:T568I,ORF1a:L3116F,ORF1a:L3930F,ORF1a:P4212S,ORF1b:P314L,ORF1b:S1391L,ORF3a:Q57H,S:D614G		C241T,C1059T,C1968T,C3037T,T3973C,C9611T,C12053T,C12899T,C14408T,C16329T,T16425G,C17639T,T20748C,G22201T,A23403G,G25563T,C26455T,C28863T	335,1324-1582,3771-3778,5179-5275,7006,7011-7042,7047-7052,7056,8651,16486-16758,19287-19577,20090-20094,20111-20344,20347-20348,20350-20355,20357-20360,20363,20365-20369,20371-20373,20377-20432,20434,20437-20480,21161-21490,21502,22308-22461,22465,22472,22480,22482-22483,22523,27527-27805,29814
6	hCoV-19/USA/MI-UM-10037594993/2020	2020-12-29	North America	Michigan	Human	USA	Unique Michigan Human	20C	ORF1a:2037:MRVS	N:S206P,ORF1a:T265I,ORF1a:L293P,ORF1a:A1420V,ORF1a:N2038D,ORF1a:C2210F,ORF1a:S2242F,ORF1a:S2285F,ORF1a:S3149F,ORF1a:T3150I,ORF1a:K3353R,ORF1a:L3808F,ORF1a:S3983F,ORF1a:L4111F,ORF1a:T4164I,ORF1b:P314L,ORF1b:P2313S,ORF1b:S2338L,ORF3a:Q57H,ORF3a:L219V,ORF8:Q27*,ORF8:P30S,ORF8:D35Y,ORF8:E106*,S:Y145D,S:F486L,S:N501T,S:D614G	S:V143-,S:Y144-	C241T,C1059T,T1143C,T2593C,C3037T,C4524T,G6894T,C6990T,C7119T,C7162T,C7279T,C7303T,C8986T,C9430T,C9711T,C9714T,A10323G,C11687T,C11704T,C12073T,C12076T,C12213T,C12596T,C12756T,G13459A,C14408T,C15396T,C16092T,C16329T,A17199G,C20404T,C20480T,C22687T,T23020G,A23064C,A23403G,G25563T,T26047G,T26160C,C27131T,C27389T,C27972T,C27981T,G27996T,G28209T,T28889C,C29635T	12786,21549,24981-24982
7	hCoV-19/deer/Canada/ON-WTD-wcov-04662-2575/2021	2021-12-01	North America	Ontario	Odocoileus virginianus	Canada	Odocoileus virginianus (Canada)	20C	ORF1a:2037:MRAS	E:P71S,N:P168S,N:S206P,N:T391I,ORF1a:T265I,ORF1a:T708I,ORF1a:A1283V,ORF1a:A1314V,ORF1a:N2038D,ORF1a:C2210F,ORF1a:S2255F,ORF1a:V2453I,ORF1a:S2500F,ORF1a:L3116F,ORF1a:S3149F,ORF1a:K3353R,ORF1a:S3983F,ORF1a:L4111F,ORF1a:T4164I,ORF1a:T4174I,ORF1b:I192V,ORF1b:P314L,ORF1b:V364L,ORF1b:V1271L,ORF1b:M1693I,ORF1b:P1727S,ORF1b:D2142Y,ORF1b:K2579R,ORF3a:Q57H,ORF3a:V90F,ORF3a:L219V,ORF8:D35Y,ORF8:E106*,S:H49Y…	S:V143-,S:Y144-,S:L959-	C241T,C1059T,C1282T,C1513T,C2388T,T2489C,C3037T,C4113T,C4206T,C4540T,C5284T,G6894T,C7029T,C7093T,C7267T,C7303T,G7622A,C7764T,C9073T,C9430T,C9532T,C9598T,C9611T,C9679T,C9711T,C9712T,C9724T,C9745T,C10183T,C10279T,T10306C,A10323G,T10423C,C10868T,C12073T,C12076T,C12213T,C12596T,C12756T,C12786T,G13459A,A14041G,C14322T,C14408T,G14557T,C15738T,G15921T,C16111T,A16266G,C16329T,A17199G,G17278T,G18546T,C186…	3076-3102,22597-22677,25109-25207,25210-25212,25885-25890,25927-25979
8	hCoV-19/USA/NY-Wadsworth-100017-01/2020	2020-05-13	North America	New York	Human	USA	Human (USA)	20C		ORF1a:T265I,ORF1b:P314F,ORF3a:Q57H,S:D614G		C241T,C1059T,C3037T,C7945T,C14407T,C14408T,T14602C,C19185T,A21562T,A23403G,G25563T	29844-29870
9	hCoV-19/USA/CA-CZB-27390/2021	2021-01-17	North America	California	Human	USA	Human (USA)	20C		N:Q9H,N:T135I,N:P207L,N:T391I,ORF1a:T265I,ORF1a:T4087I,ORF1b:P314L,ORF1b:V1913A,ORF3a:Q57H,ORF8:Q29L,ORF9b:S6I,S:D614G		C241T,C1059T,C1166A,C3037T,C9487T,C12525T,C14408T,T19205C,A23403G,G25563T,C26789T,C27549T,C27920T,A27979T,G28300T,C28677T,C28893T,C29445T
10	hCoV-19/USA/DC-DFS-PHL-0076/2020	2020-05-16	North America	District of Columbia	Human	USA	Human (USA)	20C		ORF1a:T265I,ORF1a:L454F,ORF1a:L3352F,ORF1b:P314L,ORF3a:Q57H,ORF8:S24L,S:D614G,S:N1187Y		C241T,C1059T,C1625T,C3037T,C10319T,C14408T,G16710T,A23403G,T24376C,A25121T,G25563T,C27964T	1333-1579,19291-19551,20175-20197
11	hCoV-19/USA/TX-HMH-MCoV-43978/2020	2020-07-23	North America	Texas	Human	USA	Human (USA)	20C		ORF1b:D226Y,ORF1b:P314L,ORF1b:L820F,ORF1b:S2148F,ORF3a:Q57H,S:T95I,S:P272S,S:D614G	ORF1a:K47-,ORF1a:L1528-,ORF1a:S2517-,ORF1a:F2827-	C222T,C241T,C1059T,T1438G,C3037T,C4931A,C8921T,G9479T,T9813C,G14143T,C14408T,A14634G,C15925T,C19910T,C21846T,C22376T,C22675T,C23191T,A23403G,G25563T	9336-9351,15729-15730,20173-20181,20185-20192,22897-23128
12	hCoV-19/USA/LA-EVTL868/2020	2020-07-01	North America	Louisiana	Human	USA	Human (USA)	20C		N:S187L,ORF1a:T265I,ORF1b:P314L,ORF1b:M1499I,ORF3a:Q57H,S:D614G		C241T,C1059T,C3037T,T10153C,C14408T,G17964T,A23403G,G25563T,C25680T,C25797T,C28833T,A29735T
13	hCoV-19/USA/NE-MP_NCOV20-19147/2020	2020-05-24	North America	Nebraska	Human	USA	Human (USA)	20C		ORF1a:T265I,ORF1a:T2106I,ORF1b:L177V,ORF1b:P314L,ORF3a:Q57H,S:D614G		C241T,C1059T,C3037T,T4651C,C6582T,C9430T,T13996G,C14408T,C18261T,A23403G,G25563T
14	hCoV-19/Canada/ON-SC4213/2020	2020-12-15	North America	Ontario	Human	Canada	Human (Canada)	20C		N:A134V,N:S183Y,ORF1a:T265I,ORF1a:R1170C,ORF1a:K2511N,ORF1b:P314L,ORF3a:Q57H,S:D614G		C241T,C1059T,C3037T,C3773T,G7798T,T14191C,C14408T,C16173T,C16260T,A23403G,A24253T,G25563T,C28674T,C28821A,C29733T	841,5966,5971,9843,20465,22904,25673
15	hCoV-19/USA/MI-MDHHS-SC21712/2020	2020-06-23	North America	Michigan	Human	USA	Human (USA)	20C		N:P207L,ORF1a:T265I,ORF1b:P314L,ORF1b:P976S,ORF3a:Q57H,S:D614G,S:I1216T		C241T,C1059T,C3037T,C14408T,C16393T,A23403G,T25209C,G25563T,T27071G,C28893T	5947-6175,20177-20197,21162-21325,21327-21398,22339-22523
16	hCoV-19/USA/MI-MDHHS-SC21708/2020	2020-06-19	North America	Michigan	Human	USA	Human (USA)	20C		N:P207L,ORF1a:T265I,ORF1b:P314L,ORF1b:P976S,ORF3a:Q57H,S:D614G,S:I1216T		C241T,C1059T,C3037T,C14408T,C16393T,A23403G,T25209C,G25563T,T27071G,C28893T	5945-6175,22339-22523
17	hCoV-19/USA/TX-HMH-6566/2020	2020-06-24	North America	Texas	Human	USA	Human (USA)	20C		E:P71S,ORF1a:R24C,ORF1a:T265I,ORF1b:P314L,ORF1b:S1391L,ORF3a:Q57H,S:D614G		C241T,C335T,C1059T,C3037T,T5290C,C14408T,T16425G,C17639T,A23403G,G25563T,C26455T,C27389T	22488,22493,22509,22522
18	hCoV-19/USA/NE-MP_NCOV20-28032/2020	2020-06-17	North America	Nebraska	Human	USA	Human (USA)	20C		ORF1a:T265I,ORF1b:L177V,ORF1b:P314L,ORF3a:Q57H,S:D614G		C241T,C1059T,C1912T,C3037T,C7162T,C12710T,T13996G,C14408T,A23403G,G25563T
19	hCoV-19/USA/AZ-TG394340/2020	2020-06-19	North America	Arizona	Human	USA	Human (USA)	20C		ORF1a:T265I,ORF1a:A2129V,ORF1a:L3930F,ORF1b:P314L,ORF1b:S1391L,ORF3a:Q57H,S:D614G		C241T,C1059T,C3037T,C6651T,C12053T,C14408T,T16425G,C17639T,A23403G,G25563T	34-36,38-39,78-113,9482-9483,19453-19454,19467,19469-19470,19477,19480-19558,21160,21163,21165,21168,21176,21181,21191-21197,21206,21214,21239,21241,21246-21449,21451-21452,21454,21456-21460,21464,21468,21470,21472,21477-21481,21483,21488,22303-22351,22353,22360,22362-22421,26455,29446-29449,29451-29454,29456,29458-29459,29461-29462
20	hCoV-19/USA/MI-MDHHS-SC20811/2020	2020-05-20	North America	Michigan	Human	USA	Human (USA)	20C		N:P207L,ORF1a:T265I,ORF1b:P314L,ORF3a:Q57H,ORF3a:T229I,ORF8:S54A,S:D614G,S:S1252F		C241T,C355T,C1059T,C3037T,C12763T,C14408T,A23403G,C25317T,G25563T,C26078T,T28053G,C28893T
21	hCoV-19/USA/WI-UW-1280/2020	2020-08-25	North America	Wisconsin	Human	USA	Human (USA)	20C		N:R32C,ORF1a:T265I,ORF1a:A2994V,ORF1b:P314L,ORF3a:Q57H,S:D614G		C241T,C1059T,C3037T,C5986T,C9246T,C14408T,T15060G,A23403G,G25563T,C26625T,C28367T,C29614T	7594
22	hCoV-19/USA/TX-HMH-3795/2020	2020-06-11	North America	Texas	Human	USA	Human (USA)	20C		ORF1a:T265I,ORF1a:P1692S,ORF1a:S2114F,ORF1a:Q2772L,ORF1a:T3308I,ORF1a:A4023S,ORF1b:P314L,ORF3a:Q57H,ORF8:S24L,S:D614G		C241T,C1059T,C2102T,C3037T,C5339T,C6606T,A8580T,C10188T,G12332T,C14408T,A23403G,T24982C,G25563T,C27964T
23	hCoV-19/USA/VA-DCLS-1402/2020	2020-07-13	North America	Virginia	Human	USA	Human (USA)	20C		N:T205I,ORF1a:T265I,ORF1a:P1692S,ORF1b:P314L,ORF3a:Q57H,S:T240I,S:D614G		C241T,C1059T,C1060T,C3037T,C5339T,T11581C,C14408T,C22281T,A23403G,G25563T,C28887T,C29555T,G29692T,C29870A	29864-29869
24	hCoV-19/USA/CA-CDPH-2000018410/2021	2021-01-07	North America	California	Human	USA	Human (USA)	20C		N:Q9H,N:T135I,N:P207L,N:T391I,ORF1a:T265I,ORF1a:T4087I,ORF1b:P314L,ORF1b:V1905L,ORF3a:Q57H,ORF9b:S6I,S:D614G		C241T,C1059T,C3037T,C12525T,C14408T,G19180T,T23371C,A23403G,G25563T,C27092T,C27920T,G28300T,C28677T,C28893T,C29445T
25	hCoV-19/USA/TX-HMH-MCoV-41000/2020	2020-07-21	North America	Texas	Human	USA	Human (USA)	20C		ORF1a:D223H,ORF1a:T265I,ORF1a:A872V,ORF1a:H1113Y,ORF1b:P314L,ORF1b:L1099F,ORF3a:Q57H,S:D614G		C241T,G932C,C1059T,G2755T,C2880T,C3037T,C3602T,C6445T,C10798T,C14408T,C16762T,A23403G,T24982C,G25563T
26	hCoV-19/USA/NC-CDC-LC00002613/2021	2021-01-03	North America	North Carolina	Human	USA	Human (USA)	20C		N:S194L,ORF1a:F190L,ORF1a:T265I,ORF1a:A1298V,ORF1a:V3048L,ORF1b:P314L,ORF1b:P2313L,ORF3a:S40L,ORF3a:Q57H,ORF8:S24L,S:D614G		C241T,T833C,C1059T,C3037T,C4158T,G9407T,C12085T,C14408T,C20405T,A23403G,C25511T,G25563T,C27964T,C28854T,G29751T
27	hCoV-19/USA/HI-H200116/2020	2020-06-26	North America	Hawaii	Human	USA	Human (USA)	20C		ORF1a:T265I,ORF1a:H417Y,ORF1a:V1300A,ORF1a:T1881I,ORF1a:P2605S,ORF1b:P314L,ORF1b:M1573I,ORF3a:Q57H,S:D614G		C241T,C1059T,C1514T,C3037T,T4164C,C5907T,C8078T,C14408T,G18186T,A23403G,G25563T,A28870T,C29614T	29866-29868
28	hCoV-19/USA/CA-CDPH-2000010976/2020	2020-12-13	North America	California	Human	USA	Human (USA)	20C		N:Q9H,N:T135I,N:P207L,N:T391I,ORF1a:T265I,ORF1a:T4087I,ORF1b:P314L,ORF1b:V1905L,ORF3a:Q57H,ORF9b:S6I,S:S71F,S:D614G		C241T,C1059T,C3037T,C12525T,C14408T,G19180T,C21774T,T23371C,A23403G,G25563T,C27920T,G28300T,C28677T,C28893T,C29445T
29	hCoV-19/USA/CA-CZB-19271/2020	2020-12-20	North America	California	Human	USA	Human (USA)	20C		N:Q9H,N:T135I,N:P207L,N:T391I,ORF1a:T265I,ORF1a:P1054L,ORF1a:T4087I,ORF1b:P314L,ORF1b:V1905L,ORF3a:Q57H,ORF8:Q29L,ORF9b:S6I,S:D614G		C241T,C1059T,T2984C,C3037T,C3426T,C12525T,C14408T,G19180T,C21552T,A23403G,G25563T,C27920T,A27979T,G28300T,C28677T,C28893T,C29445T
30	hCoV-19/USA/CA-CDPH-2000012798/2020	2020-12-14	North America	California	Human	USA	Human (USA)	20C		N:Q9H,N:T135I,N:P207L,N:T391I,ORF1a:T265I,ORF1a:T4087I,ORF1b:P314L,ORF1b:V1905L,ORF3a:Q57H,ORF9b:S6I,S:D614G		C241T,C1059T,C3037T,C3775T,C12525T,C14408T,G19180T,T23371C,A23403G,G25563T,C27920T,G28300T,C28677T,C28893T,C29445T	29837-29870
31	hCoV-19/USA/CA-CZB-19246/2020	2020-12-17	North America	California	Human	USA	Human (USA)	20C		N:Q9H,N:T135I,N:P207L,N:T391I,ORF1a:T265I,ORF1a:T4087I,ORF1b:P314L,ORF1b:V1905L,ORF3a:Q57H,ORF8:Q29L,ORF9b:S6I,S:D614G,S:L822F		C241T,C1059T,T2984C,C3037T,C12525T,C14408T,G19180T,C21552T,A23403G,C24026T,G25563T,C27920T,A27979T,G28300T,C28677T,C28893T,C29445T
32	hCoV-19/USA/CA-CDPH-2000011937/2020	2020-12-13	North America	California	Human	USA	Human (USA)	20C		N:Q9H,N:T135I,N:P207L,N:T391I,ORF1a:T265I,ORF1a:T4087I,ORF1b:P314L,ORF1b:V1905L,ORF3a:Q57H,ORF8:P30L,ORF9b:S6I,S:D614G		C241T,C1059T,C3037T,C12525T,C14408T,G19180T,T23371C,A23403G,G25563T,C27920T,C27982T,G28300T,C28677T,C28893T,C29445T	29837-29870
33	hCoV-19/USA/CA-CZB-19167/2020	2020-12-07	North America	California	Human	USA	Human (USA)	20C		N:Q9H,N:T135I,N:P207L,N:T391I,ORF1a:T265I,ORF1a:T4087I,ORF1b:P314L,ORF1b:A1884V,ORF1b:V1905L,ORF3a:Q57H,ORF8:Q29L,ORF9b:S6I,S:D614G		C241T,C1059T,T2984C,C3037T,C12525T,C14408T,C19118T,G19180T,C21552T,A23403G,G25563T,C27920T,A27979T,G28300T,C28677T,C28893T,C29445T
34	hCoV-19/USA/CA-CZB-14846/2020	2020-11-20	North America	California	Human	USA	Human (USA)	20C		N:Q9H,N:T135I,N:P207L,N:T391I,ORF1a:T265I,ORF1a:T4087I,ORF1b:P314L,ORF1b:V1905L,ORF3a:Q57H,ORF8:Q29L,ORF9b:S6I,S:D614G		C241T,C1059T,T2984C,C3037T,C12525T,C14408T,G19180T,C21552T,A23403G,G25563T,C26873T,C27920T,A27979T,G28300T,C28677T,C28893T,C29445T
35	hCoV-19/USA/NM-DOH-2020504975/2020	2020-11-09	North America	New Mexico	Human	USA	Human (USA)	20C		ORF1a:T265I,ORF1a:L3352F,ORF1b:P314L,ORF1b:T1076I,ORF3a:Q57H,ORF3a:K198N,ORF8:S24L,S:D138Y,S:D614G		C241T,C1059T,C3037T,T6394C,C6896T,C7279T,C10319T,C14408T,C16308T,C16694T,G19962T,G21974T,A23403G,G25563T,A25986T,C27964T,C28657T	7108-7117,29851-29869
36	hCoV-19/USA/CA-CZB-19143/2020	2020-12-06	North America	California	Human	USA	Human (USA)	20C		N:Q9H,N:T135I,N:P207L,N:T391I,ORF1a:T265I,ORF1a:T4087I,ORF1b:P314L,ORF1b:V1905L,ORF3a:Q57H,ORF8:Q29L,ORF9b:S6I,S:D614G		C241T,C1059T,T2984C,C3037T,C12525T,C14408T,G19180T,C21552T,A23403G,G25563T,C27920T,A27979T,G28300T,C28677T,C28893T,C29445T
37	hCoV-19/USA/CA-CZB-14831/2020	2020-11-18	North America	California	Human	USA	Human (USA)	20C		N:Q9H,N:T135I,N:P207L,N:T391I,ORF1a:T265I,ORF1a:T4087I,ORF1b:P314L,ORF1b:V1905L,ORF3a:Q57H,ORF8:Q29L,ORF9b:S6I,S:D614G		C241T,C1059T,T2984C,C3037T,C12525T,C14408T,G19180T,C21552T,A23403G,G25563T,C27920T,A27979T,G28300T,C28677T,C28893T,C29445T
38	hCoV-19/USA/VA-DCLS-3411/2021	2021-01-21	North America	Virginia	Human	USA	Human (USA)	20C		N:Q39L,ORF1a:T265I,ORF1a:A1670V,ORF1b:P314L,ORF1b:M1499I,ORF3a:Q57H,ORF3a:T223I,ORF9b:N36Y,S:D614G		C241T,C475T,C775T,C1059T,C1489G,C3037T,T3571C,C3784T,C5274T,C5986T,C12823T,C14408T,G17964T,A23403G,G25563T,C26060T,G26918T,A28389T	29854-29870
39	hCoV-19/USA/CA-CZB-19211/2020	2020-12-11	North America	California	Human	USA	Human (USA)	20C		N:Q9H,N:T135I,N:P207L,N:T391I,ORF1a:T265I,ORF1a:T4087I,ORF1b:P314L,ORF1b:V1905L,ORF3a:Q57H,ORF8:Q29L,ORF9b:S6I,S:D614G		C241T,C1059T,T2984C,C3037T,C12525T,C14408T,G19180T,C21552T,A23403G,G25563T,C27920T,A27979T,G28300T,C28677T,C28893T,C29167T,C29445T
40	hCoV-19/USA/CA-CZB-19119/2020	2020-12-03	North America	California	Human	USA	Human (USA)	20C		N:Q9H,N:T135I,N:P207L,N:T391I,ORF1a:T265I,ORF1a:T4087I,ORF1b:P314L,ORF1b:V1905L,ORF3a:Q57H,ORF8:Q29L,ORF9b:S6I,S:D614G		C241T,C1059T,T2984C,C3037T,C12525T,C14408T,G19180T,C21552T,A23403G,G25563T,C27920T,A27979T,G28300T,C28677T,C28893T,C29445T
41	hCoV-19/USA/CA-CZB-14812/2020	2020-11-17	North America	California	Human	USA	Human (USA)	20C		N:Q9H,N:T135I,N:P207L,N:T391I,ORF1a:T265I,ORF1a:T4087I,ORF1b:P314L,ORF1b:V1905L,ORF3a:Q57H,ORF8:Q29L,ORF9b:S6I,S:D614G		C241T,C1059T,T2984C,C3037T,C12525T,C14408T,G19180T,C21552T,A23403G,G25563T,C27920T,A27979T,G28300T,C28677T,C28893T,C29445T
42	hCoV-19/USA/FL-BPHL-0815/2020	2020-05-26	North America	Florida	Human	USA	Human (USA)	20C		ORF1a:H110Y,ORF1a:T265I,ORF1a:Y2968H,ORF1b:P314L,ORF1b:A1057S,ORF3a:D27H,ORF3a:Q57H,S:D614G,S:A653V		C241T,C593T,C1059T,C3037T,C6628T,T9167C,C14408T,G16636T,C16767T,C16887T,A23403G,C23520T,G25471C,G25563T
43	hCoV-19/USA/CA-CZB-14793/2020	2020-11-13	North America	California	Human	USA	Human (USA)	20C		N:Q9H,N:T135I,N:P207L,N:T391I,ORF1a:T265I,ORF1a:T4087I,ORF1b:P314L,ORF1b:V1905L,ORF3a:Q57H,ORF8:Q29L,ORF9b:S6I,S:D614G		C241T,C1059T,T2984C,C3037T,C12525T,C14408T,G19180T,C21552T,A23403G,G25563T,C27920T,A27979T,G28300T,C28677T,C28893T,C29445T	76-215
44	hCoV-19/USA/CA-CZB-14834/2020	2020-11-19	North America	California	Human	USA	Human (USA)	20C		N:Q9H,N:T135I,N:P207L,N:T391I,ORF1a:T265I,ORF1a:T4087I,ORF1b:P314L,ORF1b:V1905L,ORF3a:Q57H,ORF8:Q29L,ORF9b:S6I,S:D614G		C241T,C1059T,T2984C,C3037T,C12525T,C14408T,G19180T,C21552T,A23403G,G25563T,C27920T,A27979T,G28300T,C28677T,C28893T,C29445T
45	hCoV-19/USA/CA-CZB-19189/2020	2020-12-08	North America	California	Human	USA	Human (USA)	20C		N:Q9H,N:T135I,N:P207L,N:T391I,ORF1a:T265I,ORF1a:T4087I,ORF1b:P314L,ORF1b:V1905L,ORF3a:Q57H,ORF8:Q29L,ORF9b:S6I,S:D614G		C241T,C1059T,T2984C,C3037T,C12525T,C14408T,G19180T,C21552T,A23403G,G25563T,C27920T,A27979T,G28300T,C28677T,C28893T,C29445T
46	hCoV-19/USA/CA-CZB-14785/2020	2020-11-12	North America	California	Human	USA	Human (USA)	20C		N:Q9H,N:T135I,N:P207L,N:T391I,ORF1a:T265I,ORF1a:T4087I,ORF1b:P314L,ORF1b:V1905L,ORF3a:Q57H,ORF8:Q29L,ORF9b:S6I,S:D614G		C241T,C1059T,T2984C,C3037T,C12525T,C14408T,G19180T,C21552T,A23403G,G25563T,C27920T,A27979T,G28300T,C28677T,C28893T,C29445T
47	hCoV-19/USA/CA-CZB-14782/2020	2020-11-11	North America	California	Human	USA	Human (USA)	20C		N:Q9H,N:T135I,N:P207L,N:T391I,ORF1a:T265I,ORF1a:T4087I,ORF1b:P314L,ORF1b:V1905L,ORF3a:Q57H,ORF8:Q29L,ORF9b:S6I,S:D614G		C241T,C1059T,T2984C,C3037T,C12525T,C14408T,G19180T,C21552T,A23403G,G25563T,C27920T,A27979T,G28300T,C28677T,C28893T,C29445T
48	hCoV-19/USA/CA-CZB-14851/2020	2020-11-22	North America	California	Human	USA	Human (USA)	20C		N:Q9H,N:T135I,N:P207L,N:T391I,ORF1a:T265I,ORF1a:T4087I,ORF1b:P314L,ORF1b:V1905L,ORF3a:Q57H,ORF8:Q29L,ORF9b:S6I,S:D614G		C241T,C1059T,T2984C,C3037T,C12525T,C14408T,G19180T,C21552T,A23403G,G25563T,C27920T,A27979T,G28300T,C28677T,C28893T,C29445T	117
49	hCoV-19/USA/CA-CZB-14810/2020	2020-11-17	North America	California	Human	USA	Human (USA)	20C		N:Q9H,N:T135I,N:P207L,N:T391I,ORF1a:T265I,ORF1a:T4087I,ORF1b:P314L,ORF1b:V1905L,ORF3a:Q57H,ORF8:Q29L,ORF9b:S6I,S:D614G		C241T,C1059T,T2984C,C3037T,C12525T,C14408T,G19180T,C21552T,A23403G,G25563T,C27920T,A27979T,G28300T,C28677T,C28893T,C29445T
50	hCoV-19/Canada/ON-PHL-21-44225/2021	2021-12-01	North America	Ontario	Human	Canada	Unique Ontario Human	20C	ORF1a:2037:MRAS	E:P71S,N:P168S,N:S206P,N:T391I,ORF1a:T265I,ORF1a:T708I,ORF1a:A1283V,ORF1a:A1314V,ORF1a:N2038D,ORF1a:C2210F,ORF1a:S2255F,ORF1a:S2500F,ORF1a:L3116F,ORF1a:S3149F,ORF1a:K3353R,ORF1a:S3983F,ORF1a:L4111F,ORF1a:T4164I,ORF1a:T4174I,ORF1b:I192V,ORF1b:P314L,ORF1b:V364L,ORF1b:V1271L,ORF1b:M1693I,ORF1b:P1727S,ORF1b:D2142Y,ORF1b:K2579R,ORF3a:Q57H,ORF3a:H93Y,ORF3a:L219V,ORF8:Q27*,ORF8:D35Y,ORF8:E106*,S:H49Y,S:…	S:V143-,S:Y144-	C241T,C1059T,C1282T,C1513T,C2388T,T2489C,C3037T,C4113T,C4206T,C4540T,C5284T,G6894T,C7029T,C7093T,C7267T,C7303T,C7764T,C9073T,C9298T,C9430T,C9532T,C9565T,C9598T,C9611T,C9679T,C9711T,C9712T,C9724T,C9745T,C10183T,C10279T,A10323G,T10423C,C12073T,C12076T,C12213T,C12596T,C12756T,C12786T,G13459A,A14041G,C14322T,C14408T,G14557T,C15738T,G15921T,A16266G,C16329T,A17199G,G17278T,G18546T,C18646T,C18744T,T1951…	25712-25888,25891-25979
